# Supplementary material for: Enhancing Interfacial Lithiophilicity and Stability with PVDF/In(NO3)3 Composite Separators for Durable Lithium Metal Anodes
Source: Nanomaterials (Basel). 2024 Jul 20;14(14):1229. doi: 10.3390/nano14141229 (PMC11279910; doi:10.3390/nano14141229)
Supplement: Supplementary file 1 [file nanomaterials-14-01229-s001.zip]

Archive with 1 entries (1 files):
- nanomaterials-3089382-supplementary.pdf
